# Supplementary material for: A novel Enterostomula (Platyhelminthes, Prolecithophora) species from two brackish lakes in Japan
Source: Biodivers Data J. 2020 Feb 17;8:e47161. doi: 10.3897/BDJ.8.e47161 (PMC7040046; doi:10.3897/BDJ.8.e47161)
Supplement: XML Treatment for Enterostomula densissimabursa [file BDJ.8.e47161-treatment1.xml]

<!DOCTYPE tp:taxon-treatment
  PUBLIC "-//TaxonX//DTD Taxonomic Treatment Publishing DTD v0 20100105//EN" "tax-treatment-NSO.dtd">
<tp:taxon-treatment xmlns:tp="http://www.plazi.org/taxpub"><tp:treatment-meta><mixed-citation publication-type="journal"><person-group><name><surname>Omi</surname><given-names>Nao</given-names></name></person-group><article-title>A novel <italic><tp:taxon-name><tp:taxon-name-part taxon-name-part-type="genus" reg="Enterostomula">Enterostomula</tp:taxon-name-part></tp:taxon-name></italic> (<tp:taxon-name><tp:taxon-name-part taxon-name-part-type="phylum">Platyhelminthes</tp:taxon-name-part></tp:taxon-name>, <tp:taxon-name><tp:taxon-name-part taxon-name-part-type="genus" reg="Prolecithophora">Prolecithophora</tp:taxon-name-part></tp:taxon-name>) species from two brackish lakes in Japan</article-title><source>Biodivers Data J</source><day>17</day><month>2</month><year>2020</year><volume>8</volume><pub-id pub-id-type="doi">10.3897/BDJ.8.e47161</pub-id></mixed-citation></tp:treatment-meta><tp:nomenclature><tp:taxon-name><object-id xmlns:xlink="http://www.w3.org/1999/xlink" content-type="arpha" xlink:type="simple">634F84CC-1A1D-5C86-8BEF-26F59C944E0B</object-id><tp:taxon-name-part taxon-name-part-type="genus">Enterostomula</tp:taxon-name-part> <tp:taxon-name-part taxon-name-part-type="species">densissimabursa</tp:taxon-name-part><object-id xmlns:xlink="http://www.w3.org/1999/xlink" content-type="zoobank" xlink:type="simple" object-id-type="ZooBank">urn:lsid:zoobank.org:act:D08DBB74-3713-4481-B0C9-1E474189DAAB</object-id></tp:taxon-name><tp:taxon-status xmlns:xlink="http://www.w3.org/1999/xlink" xlink:type="simple">sp. n.</tp:taxon-status></tp:nomenclature><tp:treatment-sec sec-type="materials"><title>Materials</title><list list-type="alpha-lower" list-content="occurrences"><list-item><p><bold>Type status:</bold> <named-content xmlns:xlink="http://www.w3.org/1999/xlink" content-type="dwc:typeStatus" xlink:type="simple">Holotype</named-content>. <bold>Taxon:</bold> scientificName: <named-content xmlns:xlink="http://www.w3.org/1999/xlink" content-type="dwc:scientificName" xlink:type="simple"><italic><tp:taxon-name><tp:taxon-name-part taxon-name-part-type="genus" reg="Enterostomula">Enterostomula</tp:taxon-name-part> <tp:taxon-name-part taxon-name-part-type="species" reg="densissimabursa">densissimabursa</tp:taxon-name-part></tp:taxon-name></italic> sp. nov.</named-content>; kingdom: <named-content xmlns:xlink="http://www.w3.org/1999/xlink" content-type="dwc:kingdom" xlink:type="simple"><tp:taxon-name><tp:taxon-name-part taxon-name-part-type="kingdom">Animalia</tp:taxon-name-part></tp:taxon-name></named-content>; phylum: <named-content xmlns:xlink="http://www.w3.org/1999/xlink" content-type="dwc:phylum" xlink:type="simple"><tp:taxon-name><tp:taxon-name-part taxon-name-part-type="phylum">Platyheminthes</tp:taxon-name-part></tp:taxon-name></named-content>; order: <named-content xmlns:xlink="http://www.w3.org/1999/xlink" content-type="dwc:order" xlink:type="simple"><tp:taxon-name><tp:taxon-name-part taxon-name-part-type="order">Prolecithophora</tp:taxon-name-part></tp:taxon-name></named-content>; family: <named-content xmlns:xlink="http://www.w3.org/1999/xlink" content-type="dwc:family" xlink:type="simple"><tp:taxon-name><tp:taxon-name-part taxon-name-part-type="family">Pseudostomidae</tp:taxon-name-part></tp:taxon-name></named-content>; genus: <named-content xmlns:xlink="http://www.w3.org/1999/xlink" content-type="dwc:genus" xlink:type="simple"><tp:taxon-name><tp:taxon-name-part taxon-name-part-type="genus">Enterostomula</tp:taxon-name-part></tp:taxon-name></named-content>; taxonRank: <named-content xmlns:xlink="http://www.w3.org/1999/xlink" content-type="dwc:taxonRank" xlink:type="simple">species</named-content>; <bold>Location:</bold> waterBody: <named-content xmlns:xlink="http://www.w3.org/1999/xlink" content-type="dwc:waterBody" xlink:type="simple">Shinji Lake</named-content>; island: <named-content xmlns:xlink="http://www.w3.org/1999/xlink" content-type="dwc:island" xlink:type="simple">Honshu (Main island of Japan)</named-content>; country: <named-content xmlns:xlink="http://www.w3.org/1999/xlink" content-type="dwc:country" xlink:type="simple">Japan</named-content>; countryCode: <named-content xmlns:xlink="http://www.w3.org/1999/xlink" content-type="dwc:countryCode" xlink:type="simple">Japan/JP</named-content>; stateProvince: <named-content xmlns:xlink="http://www.w3.org/1999/xlink" content-type="dwc:stateProvince" xlink:type="simple">Shimane</named-content>; <bold>Identification:</bold> identifiedBy: <named-content xmlns:xlink="http://www.w3.org/1999/xlink" content-type="dwc:identifiedBy" xlink:type="simple">Nao Omi</named-content>; <bold>Event:</bold> year: <named-content xmlns:xlink="http://www.w3.org/1999/xlink" content-type="dwc:year" xlink:type="simple">2014</named-content>; month: <named-content xmlns:xlink="http://www.w3.org/1999/xlink" content-type="dwc:month" xlink:type="simple">8</named-content>; habitat: <named-content xmlns:xlink="http://www.w3.org/1999/xlink" content-type="dwc:habitat" xlink:type="simple">Sand and seaweed</named-content>; <bold>Record Level:</bold> language: <named-content xmlns:xlink="http://www.w3.org/1999/xlink" content-type="dwc:language" xlink:type="simple">en</named-content>; institutionID: <named-content xmlns:xlink="http://www.w3.org/1999/xlink" content-type="dwc:institutionID" xlink:type="simple">NMST-Pl 6300 (sagittal serial section)</named-content></p></list-item><list-item><p><bold>Type status:</bold> <named-content xmlns:xlink="http://www.w3.org/1999/xlink" content-type="dwc:typeStatus" xlink:type="simple">Paratype</named-content>. <bold>Record Level:</bold> scientificName: <named-content xmlns:xlink="http://www.w3.org/1999/xlink" content-type="dwc:scientificName" xlink:type="simple"><italic><tp:taxon-name><tp:taxon-name-part taxon-name-part-type="genus" reg="Enterostomula">Enterostomula</tp:taxon-name-part> <tp:taxon-name-part taxon-name-part-type="species" reg="densissimabursa">densissimabursa</tp:taxon-name-part></tp:taxon-name></italic> sp. nov.</named-content>; institutionID: <named-content xmlns:xlink="http://www.w3.org/1999/xlink" content-type="dwc:institutionID" xlink:type="simple">NMST-Pl 6298 (Frontal serial setion), NMST-Pl 6299 (Sagittal serial section)</named-content></p></list-item></list></tp:treatment-sec><tp:treatment-sec sec-type="Description"><title>Description</title><p>Body is short and cylindrical, 0.28–0.42 mm (average 0.34 mm, n = 12) long and 0.12–0.33 mm (average 0.17 mm, n = 12) wide. Anterior end is rounded; no ciliated grooves or pits; posterior end is sharpened slightly. Body colour is white; two black pigmented bands located at the dorsal anterior and opposite to end; posterior pigment band extends to the ventral side through the flank; the pigment lies just below the basement membrane of the epidermis (Fig. <xref ref-type="fig" rid="F5367339">1</xref><xref ref-type="fig" rid="F5367360">a</xref>, <xref ref-type="fig" rid="F5367361">b</xref>, <xref ref-type="fig" rid="F5367362">c</xref>). The basement membrane under the body surface is thick. The intestine is pale orange or white in the living specimen. The eyes, surrounded by black pigment, are located anteriorly and partially embedded in the brain. Each eye consists of a heart-shaped posterior part of two lenses and a single anterior lens (Fig. <xref ref-type="fig" rid="F5367368">2</xref><xref ref-type="fig" rid="F5367373">a</xref>). The brain has a weak tunic and is situated under the testis and posteriorly to the eyes; pigment granules can be seen on the brain surface (Fig. <xref ref-type="fig" rid="F5367368">2</xref><xref ref-type="fig" rid="F5367373">a</xref>). The testis is follicular, with a tunic near the anterior end. Two vasa deferentia from the testis pass lateral to the intestine. No distinct vesicula seminalis is present. The male copulatory organ, dorsal to the intesitine, is long and cylindrical, 80 µm × 20 µm, with thick-walls of circular and longitudinal muscles; vesicular granulorum is located anteriorly within the male copulatory organ and the penis is located internally within the copulatory organ and extends beyond the penis sheath (Fig. <xref ref-type="fig" rid="F5367368">2</xref><xref ref-type="fig" rid="F5367374">b</xref>). The penis sheath is flexible and thick. The ovary is unpaired, not fully separated from the vitellarium and lies dorsally to and posterior to the testis (Fig. <xref ref-type="fig" rid="F5367368">2</xref><xref ref-type="fig" rid="F5367375">c</xref>). The vitellarium is an unpaired structure extending dorsally from just behind the testes to the posterior part of the body. The bursa is long and large and is located on the posterior dorsal part of the animal. The posterior portion of the bursa is swollen with thick walls consisting of fibre bundles around a narrow lumen (Fig. <xref ref-type="fig" rid="F5367368">2</xref><xref ref-type="fig" rid="F5367374">b</xref>). The anterior portion of the bursa has a columnar structure. The bursa connects to a sclerotised portion of the spermatic duct. The rest of this duct has a swollen portion that opens through a sclerotic bursal mouthpiece (Fig. <xref ref-type="fig" rid="F5367368">2</xref><xref ref-type="fig" rid="F5367376">d</xref>, <xref ref-type="fig" rid="F5367378">f</xref>). The vagina externa opens into the bursa and connects to the vaginal pore at the posterior end of the animal’s body (Fig. <xref ref-type="fig" rid="F5367368">2</xref><xref ref-type="fig" rid="F5367377">e</xref>). The pharynx is small and tube-shaped and is located near the posterior ventral end. The oesophagus is short. The common oral–genital opening is located near the posterior ventral end. The intestine with weak tunic lies posterior to the testis.</p></tp:treatment-sec><tp:treatment-sec sec-type="Etymology"><title>Etymology</title><p>The name of the new species refers to its thick-walled bursa.</p></tp:treatment-sec><tp:treatment-sec sec-type="Distribution"><title>Distribution</title><p>Lakes Shinji and Nakaumi near the coast of Shimane Prefecture, Japan</p></tp:treatment-sec><tp:treatment-sec sec-type="Taxon discussion"><title>Taxon discussion</title><p>By having a common gonopore, a short droplet body shape, a tubular pharynx, a brain and intestine with a weak tunic and an ovary that is not fully separated from the vitellarium, <italic><tp:taxon-name><tp:taxon-name-part taxon-name-part-type="genus" reg="Enterostomula">E.</tp:taxon-name-part> <tp:taxon-name-part taxon-name-part-type="species" reg="densissimabursa">densissimabursa</tp:taxon-name-part></tp:taxon-name></italic> sp. nov. belongs to the family <tp:taxon-name><tp:taxon-name-part taxon-name-part-type="family">Pseudostomidae</tp:taxon-name-part></tp:taxon-name>. Its unpaired ovary, unpaired spermatic duct, bursa, vagina externa and unpaired vitellarium more specifically place this species in the genus <italic><tp:taxon-name><tp:taxon-name-part taxon-name-part-type="genus" reg="Enterostomula">Enterostomula</tp:taxon-name-part></tp:taxon-name></italic>. Amongst pseudostomids, both genera <italic><tp:taxon-name><tp:taxon-name-part taxon-name-part-type="genus" reg="Allostoma">Allostoma</tp:taxon-name-part></tp:taxon-name></italic> and <italic><tp:taxon-name><tp:taxon-name-part taxon-name-part-type="genus" reg="Enterostomula">Enterostomula</tp:taxon-name-part></tp:taxon-name></italic> have a vaginal pore and a bursa; however, <italic><tp:taxon-name><tp:taxon-name-part taxon-name-part-type="genus" reg="Allostoma">Allostoma</tp:taxon-name-part></tp:taxon-name></italic> has a paired spermatic duct, while <italic><tp:taxon-name><tp:taxon-name-part taxon-name-part-type="genus" reg="Enterostomula">Enterostomula</tp:taxon-name-part></tp:taxon-name></italic> has an unpaired spermatic duct (<xref ref-type="bibr" rid="B5360598">Reisinger 1926</xref>, <xref ref-type="bibr" rid="B5360466">Ruffin Jones Jr. 1941</xref>).</p><p><italic><tp:taxon-name><tp:taxon-name-part taxon-name-part-type="genus" reg="Enterostomula">Enterostomula</tp:taxon-name-part> <tp:taxon-name-part taxon-name-part-type="species" reg="densissimabursa">densissimabursa</tp:taxon-name-part></tp:taxon-name></italic> sp. nov. has two black pigment bands on its dorsal side. The pigment is typical in prolecithophorans. <italic><tp:taxon-name><tp:taxon-name-part taxon-name-part-type="genus" reg="Allostoma">Allostoma</tp:taxon-name-part> <tp:taxon-name-part taxon-name-part-type="species" reg="amoenum">amoenum</tp:taxon-name-part></tp:taxon-name></italic> Karling, 1962 and <italic><tp:taxon-name><tp:taxon-name-part taxon-name-part-type="genus" reg="Enterostomula">Enterostomula</tp:taxon-name-part> <tp:taxon-name-part taxon-name-part-type="species" reg="graffi">graffi</tp:taxon-name-part></tp:taxon-name></italic> (Beauckamp, 1913), also have pigmented bands (<xref ref-type="bibr" rid="B5360413">Beauchamp 1913</xref>, <xref ref-type="bibr" rid="B5360516">Ma et al. 2014</xref>, <xref ref-type="bibr" rid="B5360486">Karling 1962</xref>). In addition, although <italic><tp:taxon-name><tp:taxon-name-part taxon-name-part-type="genus" reg="Enterostomula">E.</tp:taxon-name-part> <tp:taxon-name-part taxon-name-part-type="species" reg="graffi">graffi</tp:taxon-name-part></tp:taxon-name></italic> is considered a marine species, it has been reported in the brackish waters of the Marmara Sea, some European seas,and the Atlantic (<xref ref-type="bibr" rid="B5360466">Ruffin Jones Jr. 1941</xref>, <xref ref-type="bibr" rid="B5360403">Ax 1959</xref>, <xref ref-type="bibr" rid="B5360362">Ax 2008</xref>).</p><p><italic><tp:taxon-name><tp:taxon-name-part taxon-name-part-type="genus" reg="Enterostomula">Enterostomula</tp:taxon-name-part> <tp:taxon-name-part taxon-name-part-type="species" reg="graffi">graffi</tp:taxon-name-part></tp:taxon-name></italic> has two pairs of eyes, a short globular male copulatory organ and a thin-walled bursa, whereas <italic><tp:taxon-name><tp:taxon-name-part taxon-name-part-type="genus" reg="Enterostomula">E.</tp:taxon-name-part> <tp:taxon-name-part taxon-name-part-type="species" reg="densissimabursa">densissimabursa</tp:taxon-name-part></tp:taxon-name></italic> sp. nov. has one pair of eyes, its male copulatory organ is long and cylindrical in form and its bursa is thick-walled (<xref ref-type="bibr" rid="B5360516">Ma et al. 2014</xref>, <xref ref-type="bibr" rid="B5360466">Ruffin Jones Jr. 1941</xref>, <xref ref-type="bibr" rid="B5360413">Beauchamp 1913</xref>).</p><p><italic><tp:taxon-name><tp:taxon-name-part taxon-name-part-type="genus" reg="Allostoma">Allostoma</tp:taxon-name-part> <tp:taxon-name-part taxon-name-part-type="species" reg="amoenum">amoenum</tp:taxon-name-part></tp:taxon-name></italic> superficially resembles <italic><tp:taxon-name><tp:taxon-name-part taxon-name-part-type="genus" reg="Enterostomula">E.</tp:taxon-name-part> <tp:taxon-name-part taxon-name-part-type="species" reg="densissimabursa">densissimabursa</tp:taxon-name-part></tp:taxon-name></italic> sp. nov. Both species have dorsal pigment bands, cylindrical male copulatory organs and a large bursa. In <italic><tp:taxon-name><tp:taxon-name-part taxon-name-part-type="genus" reg="Allostoma">A.</tp:taxon-name-part> <tp:taxon-name-part taxon-name-part-type="species" reg="amoenum">amoenum</tp:taxon-name-part></tp:taxon-name></italic>, the vesicula seminalis connects to the male copulatory organ; however, a distinct vesicula seminalis is not observed in <italic><tp:taxon-name><tp:taxon-name-part taxon-name-part-type="genus" reg="Enterostomula">E.</tp:taxon-name-part> <tp:taxon-name-part taxon-name-part-type="species" reg="densissimabursa">densissimabursa</tp:taxon-name-part></tp:taxon-name></italic> sp. nov. The bursa of <italic><tp:taxon-name><tp:taxon-name-part taxon-name-part-type="genus" reg="Allostoma">A.</tp:taxon-name-part> <tp:taxon-name-part taxon-name-part-type="species" reg="amoenum">amoenum</tp:taxon-name-part></tp:taxon-name></italic> directly connects to the ovary without a spermatic duct; however, in <italic><tp:taxon-name><tp:taxon-name-part taxon-name-part-type="genus" reg="Enterostomula">E.</tp:taxon-name-part> <tp:taxon-name-part taxon-name-part-type="species" reg="densissimabursa">densissimabursa</tp:taxon-name-part></tp:taxon-name></italic> sp. nov., the bursa connects to the ovary via the spermatic duct. The bursa of <italic><tp:taxon-name><tp:taxon-name-part taxon-name-part-type="genus" reg="Allostoma">A.</tp:taxon-name-part> <tp:taxon-name-part taxon-name-part-type="species" reg="amoenum">amoenum</tp:taxon-name-part></tp:taxon-name></italic> is a large cellular body, whereas the wall of the bursa of <italic><tp:taxon-name><tp:taxon-name-part taxon-name-part-type="genus" reg="Enterostomula">E.</tp:taxon-name-part> <tp:taxon-name-part taxon-name-part-type="species" reg="densissimabursa">densissimabursa</tp:taxon-name-part></tp:taxon-name></italic> sp. nov. consists mainly of thick fibres of extracellular matrix and muscle bundles. Although <italic><tp:taxon-name><tp:taxon-name-part taxon-name-part-type="genus" reg="Enterostomula">E.</tp:taxon-name-part> <tp:taxon-name-part taxon-name-part-type="species" reg="densissimabursa">densissimabursa</tp:taxon-name-part></tp:taxon-name></italic> sp. nov. has one distinct pair of black eyes, <italic><tp:taxon-name><tp:taxon-name-part taxon-name-part-type="genus" reg="Allostoma">A.</tp:taxon-name-part> <tp:taxon-name-part taxon-name-part-type="species" reg="amoenum">amoenum</tp:taxon-name-part></tp:taxon-name></italic> lacks eyes entirely (<xref ref-type="bibr" rid="B5360486">Karling 1962</xref>). In addition, while <italic><tp:taxon-name><tp:taxon-name-part taxon-name-part-type="genus" reg="Allostoma">A.</tp:taxon-name-part> <tp:taxon-name-part taxon-name-part-type="species" reg="amoenum">amoenum</tp:taxon-name-part></tp:taxon-name></italic> has a groove on the anterior body surface, <italic><tp:taxon-name><tp:taxon-name-part taxon-name-part-type="genus" reg="Enterostomula">E.</tp:taxon-name-part> <tp:taxon-name-part taxon-name-part-type="species" reg="densissimabursa">densissimabursa</tp:taxon-name-part></tp:taxon-name></italic> sp. nov. does not have a distinct groove.</p><p><italic><tp:taxon-name><tp:taxon-name-part taxon-name-part-type="genus" reg="Allostoma">Allostoma</tp:taxon-name-part> <tp:taxon-name-part taxon-name-part-type="species" reg="amoenum">amoenum</tp:taxon-name-part></tp:taxon-name></italic> is considered endemic to California, USA and is found in marine environments (<xref ref-type="bibr" rid="B5360486">Karling 1962</xref>). The new species, reported in the present study, inhabits brackish lakes at low salinities ranging between 1‰ and 20‰.</p><p>In addition to bursa and male copulatory organs, spermatic ducts were observed in 11 individuals amongst the 17 <italic><tp:taxon-name><tp:taxon-name-part taxon-name-part-type="genus" reg="Enterostomula">E.</tp:taxon-name-part> <tp:taxon-name-part taxon-name-part-type="species" reg="densissimabursa">densissimabursa</tp:taxon-name-part></tp:taxon-name></italic> sp. nov. specimens collected. Additionally, the bursal mouthpiece, which is connected to a single ovary, was observed in only one specimen. The development of a bursal mouthpiece could be the final stage in the development of the genital system of the organisms.</p><p><italic><tp:taxon-name><tp:taxon-name-part taxon-name-part-type="genus" reg="Enterostomula">Enterostomula</tp:taxon-name-part> <tp:taxon-name-part taxon-name-part-type="species" reg="graffi">graffi</tp:taxon-name-part></tp:taxon-name></italic> and <italic><tp:taxon-name><tp:taxon-name-part taxon-name-part-type="genus" reg="Allostoma">Allostoma</tp:taxon-name-part> <tp:taxon-name-part taxon-name-part-type="species" reg="catinosum">catinosum</tp:taxon-name-part></tp:taxon-name></italic> (Beklemischev, 1927) (see <xref ref-type="bibr" rid="B5360423">Beklemischev 1927</xref>) have been collected only from brackish waters, but are considered to stem from ancestors in the marine environment (<xref ref-type="bibr" rid="B5360466">Ruffin Jones Jr. 1941</xref>, <xref ref-type="bibr" rid="B5360413">Beauchamp 1913</xref>, <xref ref-type="bibr" rid="B5360526">Mack-Fira 1974</xref>, <xref ref-type="bibr" rid="B5360403">Ax 1959</xref>, <xref ref-type="bibr" rid="B5360362">Ax 2008</xref>), while <italic><tp:taxon-name><tp:taxon-name-part taxon-name-part-type="genus" reg="Allostoma">Allostoma</tp:taxon-name-part> <tp:taxon-name-part taxon-name-part-type="species" reg="pallidum">pallidum</tp:taxon-name-part></tp:taxon-name></italic> Beneden, 1861 (see <xref ref-type="bibr" rid="B5360362">Ax 2008</xref>) is a marine-euhaline immigrant, collected from both marine and brackish habitats. <italic><tp:taxon-name><tp:taxon-name-part taxon-name-part-type="genus" reg="Enterostomula">Enterostomula</tp:taxon-name-part> <tp:taxon-name-part taxon-name-part-type="species" reg="densissimabursa">densissimabursa</tp:taxon-name-part></tp:taxon-name></italic> sp. nov. was collected from the brackish waters of Lakes Shinji and Nakaumi with salinities ranging between 1‰ and 20‰ and not from the high salinity (&gt; 27‰) outlets of the Sea of Japan, suggesting that it is a genuine brackish water species, as <xref ref-type="bibr" rid="B5360362">Ax 2008</xref> would call it. Nonetheless, I found at least seven other pseudostomid species in marine waters just outside the lakes, whereas only <italic><tp:taxon-name><tp:taxon-name-part taxon-name-part-type="genus" reg="Enterostomula">E.</tp:taxon-name-part> <tp:taxon-name-part taxon-name-part-type="species" reg="densissimabursa">densissimabursa</tp:taxon-name-part></tp:taxon-name></italic> was found within the lakes. Therefore, <italic><tp:taxon-name><tp:taxon-name-part taxon-name-part-type="genus" reg="Enterostomula">E.</tp:taxon-name-part> <tp:taxon-name-part taxon-name-part-type="species" reg="mursubursa">mursubursa</tp:taxon-name-part></tp:taxon-name></italic> potentially occupies a niche to which other local pseudostomids have not adapted. To date, few studies have reported Pseudostomids in environments with such low salinities. Future studies on the genus should not only explore it in seawater environments but also in low-salinity environments.</p></tp:treatment-sec><tp:treatment-sec><!--Section generated to contain objects referenced in tp:taxon-treatment.--><fig-group id="F5367339" position="float" orientation="portrait"><caption><p><italic><tp:taxon-name><tp:taxon-name-part taxon-name-part-type="genus" reg="Enterostomula">Enterostomula</tp:taxon-name-part> <tp:taxon-name-part taxon-name-part-type="species" reg="densissimabursa">densissimabursa</tp:taxon-name-part></tp:taxon-name></italic> sp. nov. Scale-bars: 20 µm.</p><p>bu: bursa; br: brain; cp: common oral–genital pore; e: eye; i: intestine; mc: male copulatory organ; o: ovary; p: penis; ph: pharynx; pi: pigment; sd: spermatic duct; t: testis; v: vitellarium; vg: vesicula granulorum; vp: vaginal pore; vd: vas deferens; arrow head: bundle of fibres.</p></caption><fig id="F5367360" position="float" orientation="portrait"><object-id xmlns:xlink="http://www.w3.org/1999/xlink" content-type="arpha" xlink:type="simple">7E8B84B2-EF06-514D-AF0A-78A087796718</object-id><object-id xmlns:xlink="http://www.w3.org/1999/xlink" content-type="doi" xlink:type="simple">10.3897/BDJ.8.e47161.figure1a</object-id><label>Figure 1a.</label><caption><p>ventral view</p></caption><graphic xmlns:xlink="http://www.w3.org/1999/xlink" xlink:href="bdj-08-e47161-g001_a.png" xlink:type="simple" position="float" orientation="portrait" id="oo_345265.png"><uri content-type="original_file" xlink:type="simple">https://binary.pensoft.net/fig/345265</uri></graphic></fig><fig id="F5367361" position="float" orientation="portrait"><object-id xmlns:xlink="http://www.w3.org/1999/xlink" content-type="arpha" xlink:type="simple">AE46565B-3EFE-5AC0-B0F0-434A86F38809</object-id><object-id xmlns:xlink="http://www.w3.org/1999/xlink" content-type="doi" xlink:type="simple">10.3897/BDJ.8.e47161.figure1b</object-id><label>Figure 1b.</label><caption><p>frontal reconstruction</p></caption><graphic xmlns:xlink="http://www.w3.org/1999/xlink" xlink:href="bdj-08-e47161-g001_b.png" xlink:type="simple" position="float" orientation="portrait" id="oo_363361.png"><uri content-type="original_file" xlink:type="simple">https://binary.pensoft.net/fig/363361</uri></graphic></fig><fig id="F5367362" position="float" orientation="portrait"><object-id xmlns:xlink="http://www.w3.org/1999/xlink" content-type="arpha" xlink:type="simple">7509FDD7-16CE-59B9-A5EB-38E6B3D0BF56</object-id><object-id xmlns:xlink="http://www.w3.org/1999/xlink" content-type="doi" xlink:type="simple">10.3897/BDJ.8.e47161.figure1c</object-id><label>Figure 1c.</label><caption><p>sagittal reconstruction</p></caption><graphic xmlns:xlink="http://www.w3.org/1999/xlink" xlink:href="bdj-08-e47161-g001_c.png" xlink:type="simple" position="float" orientation="portrait" id="oo_363362.png"><uri content-type="original_file" xlink:type="simple">https://binary.pensoft.net/fig/363362</uri></graphic></fig></fig-group><fig id="F5367360" position="float" orientation="portrait"><object-id xmlns:xlink="http://www.w3.org/1999/xlink" content-type="arpha" xlink:type="simple">7E8B84B2-EF06-514D-AF0A-78A087796718</object-id><object-id xmlns:xlink="http://www.w3.org/1999/xlink" content-type="doi" xlink:type="simple">10.3897/BDJ.8.e47161.figure1a</object-id><label>Figure 1a.</label><caption><p>ventral view</p></caption><graphic xmlns:xlink="http://www.w3.org/1999/xlink" xlink:href="bdj-08-e47161-g001_a.png" xlink:type="simple" position="float" orientation="portrait" id="oo_345265.png"><uri content-type="original_file" xlink:type="simple">https://binary.pensoft.net/fig/345265</uri></graphic></fig><fig id="F5367361" position="float" orientation="portrait"><object-id xmlns:xlink="http://www.w3.org/1999/xlink" content-type="arpha" xlink:type="simple">AE46565B-3EFE-5AC0-B0F0-434A86F38809</object-id><object-id xmlns:xlink="http://www.w3.org/1999/xlink" content-type="doi" xlink:type="simple">10.3897/BDJ.8.e47161.figure1b</object-id><label>Figure 1b.</label><caption><p>frontal reconstruction</p></caption><graphic xmlns:xlink="http://www.w3.org/1999/xlink" xlink:href="bdj-08-e47161-g001_b.png" xlink:type="simple" position="float" orientation="portrait" id="oo_363361.png"><uri content-type="original_file" xlink:type="simple">https://binary.pensoft.net/fig/363361</uri></graphic></fig><fig id="F5367362" position="float" orientation="portrait"><object-id xmlns:xlink="http://www.w3.org/1999/xlink" content-type="arpha" xlink:type="simple">7509FDD7-16CE-59B9-A5EB-38E6B3D0BF56</object-id><object-id xmlns:xlink="http://www.w3.org/1999/xlink" content-type="doi" xlink:type="simple">10.3897/BDJ.8.e47161.figure1c</object-id><label>Figure 1c.</label><caption><p>sagittal reconstruction</p></caption><graphic xmlns:xlink="http://www.w3.org/1999/xlink" xlink:href="bdj-08-e47161-g001_c.png" xlink:type="simple" position="float" orientation="portrait" id="oo_363362.png"><uri content-type="original_file" xlink:type="simple">https://binary.pensoft.net/fig/363362</uri></graphic></fig><fig-group id="F5367368" position="float" orientation="portrait"><caption><p><italic><tp:taxon-name><tp:taxon-name-part taxon-name-part-type="genus" reg="Enterostomula">Enterostomula</tp:taxon-name-part> <tp:taxon-name-part taxon-name-part-type="species" reg="densissimabursa">densissimabursa</tp:taxon-name-part></tp:taxon-name></italic> sp. nov., sagittal sections. Scale-bars: 10 µm.</p><p>br: brain; bu: bursa; bm: bursal mouthpiece; sd: spermatic duct; e: eye; i: intestine; mc: male copulatory organ; o: ovary; p: penis; ph: pharynx; t: testis; v: vitellarium; ve: vagina externa; vg: vesicular granulorum; vp: vaginal pore; arrow head: bundle of fibres</p></caption><fig id="F5367373" position="float" orientation="portrait"><object-id xmlns:xlink="http://www.w3.org/1999/xlink" content-type="arpha" xlink:type="simple">BE5A94E2-B08F-50FF-B696-C030D06703E3</object-id><object-id xmlns:xlink="http://www.w3.org/1999/xlink" content-type="doi" xlink:type="simple">10.3897/BDJ.8.e47161.figure2a</object-id><label>Figure 2a.</label><caption><p>general view</p></caption><graphic xmlns:xlink="http://www.w3.org/1999/xlink" xlink:href="bdj-08-e47161-g002_a.png" xlink:type="simple" position="float" orientation="portrait" id="oo_345268.png"><uri content-type="original_file" xlink:type="simple">https://binary.pensoft.net/fig/345268</uri></graphic></fig><fig id="F5367374" position="float" orientation="portrait"><object-id xmlns:xlink="http://www.w3.org/1999/xlink" content-type="arpha" xlink:type="simple">4A913254-6A30-5993-BD48-5CC093FD213C</object-id><object-id xmlns:xlink="http://www.w3.org/1999/xlink" content-type="doi" xlink:type="simple">10.3897/BDJ.8.e47161.figure2b</object-id><label>Figure 2b.</label><caption><p>detail of the bursa and the male copulatory organ</p></caption><graphic xmlns:xlink="http://www.w3.org/1999/xlink" xlink:href="bdj-08-e47161-g002_b.png" xlink:type="simple" position="float" orientation="portrait" id="oo_345269.png"><uri content-type="original_file" xlink:type="simple">https://binary.pensoft.net/fig/345269</uri></graphic></fig><fig id="F5367375" position="float" orientation="portrait"><object-id xmlns:xlink="http://www.w3.org/1999/xlink" content-type="arpha" xlink:type="simple">DC08402D-BA9F-542B-B026-A4210951AB7A</object-id><object-id xmlns:xlink="http://www.w3.org/1999/xlink" content-type="doi" xlink:type="simple">10.3897/BDJ.8.e47161.figure2c</object-id><label>Figure 2c.</label><caption><p>detail of the testis and ovary</p></caption><graphic xmlns:xlink="http://www.w3.org/1999/xlink" xlink:href="bdj-08-e47161-g002_c.png" xlink:type="simple" position="float" orientation="portrait" id="oo_345270.png"><uri content-type="original_file" xlink:type="simple">https://binary.pensoft.net/fig/345270</uri></graphic></fig><fig id="F5367376" position="float" orientation="portrait"><object-id xmlns:xlink="http://www.w3.org/1999/xlink" content-type="arpha" xlink:type="simple">3B5E836A-BF18-5858-BE1A-68E727EB83D1</object-id><object-id xmlns:xlink="http://www.w3.org/1999/xlink" content-type="doi" xlink:type="simple">10.3897/BDJ.8.e47161.figure2d</object-id><label>Figure 2d.</label><caption><p>detail of the spermatic duct and the anterior end of the bursa</p></caption><graphic xmlns:xlink="http://www.w3.org/1999/xlink" xlink:href="bdj-08-e47161-g002_d.png" xlink:type="simple" position="float" orientation="portrait" id="oo_363365.png"><uri content-type="original_file" xlink:type="simple">https://binary.pensoft.net/fig/363365</uri></graphic></fig><fig id="F5367377" position="float" orientation="portrait"><object-id xmlns:xlink="http://www.w3.org/1999/xlink" content-type="arpha" xlink:type="simple">D9C266C2-256D-5310-BC43-7C62EE8D8DEB</object-id><object-id xmlns:xlink="http://www.w3.org/1999/xlink" content-type="doi" xlink:type="simple">10.3897/BDJ.8.e47161.figure2e</object-id><label>Figure 2e.</label><caption><p>detail of the vaginal pore</p></caption><graphic xmlns:xlink="http://www.w3.org/1999/xlink" xlink:href="bdj-08-e47161-g002_e.png" xlink:type="simple" position="float" orientation="portrait" id="oo_345272.png"><uri content-type="original_file" xlink:type="simple">https://binary.pensoft.net/fig/345272</uri></graphic></fig><fig id="F5367378" position="float" orientation="portrait"><object-id xmlns:xlink="http://www.w3.org/1999/xlink" content-type="arpha" xlink:type="simple">85590233-8956-5FDF-970B-AEC88F59BB9F</object-id><object-id xmlns:xlink="http://www.w3.org/1999/xlink" content-type="doi" xlink:type="simple">10.3897/BDJ.8.e47161.figure2f</object-id><label>Figure 2f.</label><caption><p>detail of the spermatic duct</p></caption><graphic xmlns:xlink="http://www.w3.org/1999/xlink" xlink:href="bdj-08-e47161-g002_f.png" xlink:type="simple" position="float" orientation="portrait" id="oo_363659.png"><uri content-type="original_file" xlink:type="simple">https://binary.pensoft.net/fig/363659</uri></graphic></fig></fig-group><fig id="F5367373" position="float" orientation="portrait"><object-id xmlns:xlink="http://www.w3.org/1999/xlink" content-type="arpha" xlink:type="simple">BE5A94E2-B08F-50FF-B696-C030D06703E3</object-id><object-id xmlns:xlink="http://www.w3.org/1999/xlink" content-type="doi" xlink:type="simple">10.3897/BDJ.8.e47161.figure2a</object-id><label>Figure 2a.</label><caption><p>general view</p></caption><graphic xmlns:xlink="http://www.w3.org/1999/xlink" xlink:href="bdj-08-e47161-g002_a.png" xlink:type="simple" position="float" orientation="portrait" id="oo_345268.png"><uri content-type="original_file" xlink:type="simple">https://binary.pensoft.net/fig/345268</uri></graphic></fig><fig id="F5367374" position="float" orientation="portrait"><object-id xmlns:xlink="http://www.w3.org/1999/xlink" content-type="arpha" xlink:type="simple">4A913254-6A30-5993-BD48-5CC093FD213C</object-id><object-id xmlns:xlink="http://www.w3.org/1999/xlink" content-type="doi" xlink:type="simple">10.3897/BDJ.8.e47161.figure2b</object-id><label>Figure 2b.</label><caption><p>detail of the bursa and the male copulatory organ</p></caption><graphic xmlns:xlink="http://www.w3.org/1999/xlink" xlink:href="bdj-08-e47161-g002_b.png" xlink:type="simple" position="float" orientation="portrait" id="oo_345269.png"><uri content-type="original_file" xlink:type="simple">https://binary.pensoft.net/fig/345269</uri></graphic></fig><fig id="F5367375" position="float" orientation="portrait"><object-id xmlns:xlink="http://www.w3.org/1999/xlink" content-type="arpha" xlink:type="simple">DC08402D-BA9F-542B-B026-A4210951AB7A</object-id><object-id xmlns:xlink="http://www.w3.org/1999/xlink" content-type="doi" xlink:type="simple">10.3897/BDJ.8.e47161.figure2c</object-id><label>Figure 2c.</label><caption><p>detail of the testis and ovary</p></caption><graphic xmlns:xlink="http://www.w3.org/1999/xlink" xlink:href="bdj-08-e47161-g002_c.png" xlink:type="simple" position="float" orientation="portrait" id="oo_345270.png"><uri content-type="original_file" xlink:type="simple">https://binary.pensoft.net/fig/345270</uri></graphic></fig><fig id="F5367376" position="float" orientation="portrait"><object-id xmlns:xlink="http://www.w3.org/1999/xlink" content-type="arpha" xlink:type="simple">3B5E836A-BF18-5858-BE1A-68E727EB83D1</object-id><object-id xmlns:xlink="http://www.w3.org/1999/xlink" content-type="doi" xlink:type="simple">10.3897/BDJ.8.e47161.figure2d</object-id><label>Figure 2d.</label><caption><p>detail of the spermatic duct and the anterior end of the bursa</p></caption><graphic xmlns:xlink="http://www.w3.org/1999/xlink" xlink:href="bdj-08-e47161-g002_d.png" xlink:type="simple" position="float" orientation="portrait" id="oo_363365.png"><uri content-type="original_file" xlink:type="simple">https://binary.pensoft.net/fig/363365</uri></graphic></fig><fig id="F5367378" position="float" orientation="portrait"><object-id xmlns:xlink="http://www.w3.org/1999/xlink" content-type="arpha" xlink:type="simple">85590233-8956-5FDF-970B-AEC88F59BB9F</object-id><object-id xmlns:xlink="http://www.w3.org/1999/xlink" content-type="doi" xlink:type="simple">10.3897/BDJ.8.e47161.figure2f</object-id><label>Figure 2f.</label><caption><p>detail of the spermatic duct</p></caption><graphic xmlns:xlink="http://www.w3.org/1999/xlink" xlink:href="bdj-08-e47161-g002_f.png" xlink:type="simple" position="float" orientation="portrait" id="oo_363659.png"><uri content-type="original_file" xlink:type="simple">https://binary.pensoft.net/fig/363659</uri></graphic></fig><fig id="F5367377" position="float" orientation="portrait"><object-id xmlns:xlink="http://www.w3.org/1999/xlink" content-type="arpha" xlink:type="simple">D9C266C2-256D-5310-BC43-7C62EE8D8DEB</object-id><object-id xmlns:xlink="http://www.w3.org/1999/xlink" content-type="doi" xlink:type="simple">10.3897/BDJ.8.e47161.figure2e</object-id><label>Figure 2e.</label><caption><p>detail of the vaginal pore</p></caption><graphic xmlns:xlink="http://www.w3.org/1999/xlink" xlink:href="bdj-08-e47161-g002_e.png" xlink:type="simple" position="float" orientation="portrait" id="oo_345272.png"><uri content-type="original_file" xlink:type="simple">https://binary.pensoft.net/fig/345272</uri></graphic></fig></tp:treatment-sec><ref-list><ref id="B5360598"><element-citation xmlns:xlink="http://www.w3.org/1999/xlink" publication-type="article" xlink:type="simple"><person-group person-group-type="author"><name name-style="western"><surname>Reisinger</surname><given-names>E.</given-names></name></person-group><year>1926</year><article-title>Zur Turbellarienfauna der Antarktis. Deutsche Südpolar-Expedition 1901-1903</article-title><source>Zoologie</source><volume>18</volume><fpage>444</fpage><lpage>462</lpage></element-citation></ref><ref id="B5360466"><element-citation xmlns:xlink="http://www.w3.org/1999/xlink" publication-type="article" xlink:type="simple"><person-group person-group-type="author"><name name-style="western"><surname>Ruffin Jones Jr.</surname><given-names>E.</given-names></name></person-group><year>1941</year><article-title>The morphology of <italic><tp:taxon-name><tp:taxon-name-part taxon-name-part-type="genus" reg="Enterostomula">Enterostomula</tp:taxon-name-part> <tp:taxon-name-part taxon-name-part-type="species" reg="graffi">graffi</tp:taxon-name-part></tp:taxon-name></italic> (= <italic><tp:taxon-name><tp:taxon-name-part taxon-name-part-type="genus" reg="Monoophorum">Monoophorum</tp:taxon-name-part> <tp:taxon-name-part taxon-name-part-type="species" reg="graffi">graffi</tp:taxon-name-part></tp:taxon-name></italic> Beauchamp)</article-title><source>Journal of Morphology</source><volume>68</volume><fpage>215</fpage><lpage>230</lpage><pub-id pub-id-type="doi">10.1002/jmor.1050680202</pub-id></element-citation></ref><ref id="B5360413"><element-citation xmlns:xlink="http://www.w3.org/1999/xlink" publication-type="article" xlink:type="simple"><person-group person-group-type="author"><name name-style="western"><surname>Beauchamp</surname><given-names>P. D.</given-names></name></person-group><year>1913</year><article-title>Sur la faune (Turbellaries en particulier) de eaux saumatres du Socoa. II. <italic><tp:taxon-name><tp:taxon-name-part taxon-name-part-type="genus" reg="Monoophorum">Monoophorum</tp:taxon-name-part> <tp:taxon-name-part taxon-name-part-type="species" reg="graffi">graffi</tp:taxon-name-part></tp:taxon-name></italic> n. sp</article-title><source>Bulletin de la Société zoologique de France</source><volume>38</volume><fpage>159</fpage><lpage>162</lpage></element-citation></ref><ref id="B5360516"><element-citation xmlns:xlink="http://www.w3.org/1999/xlink" publication-type="article" xlink:type="simple"><person-group person-group-type="author"><name name-style="western"><surname>Ma</surname><given-names>L. A.</given-names></name><name name-style="western"><surname>Rong</surname><given-names>C. H.</given-names></name><name name-style="western"><surname>Wang</surname><given-names>A. T.</given-names></name></person-group><year>2014</year><article-title>A newly recorded species named <italic><tp:taxon-name><tp:taxon-name-part taxon-name-part-type="genus" reg="Enterostomula">Enterostomula</tp:taxon-name-part> <tp:taxon-name-part taxon-name-part-type="species" reg="graffi">graffi</tp:taxon-name-part></tp:taxon-name></italic> in the newly recorded family <tp:taxon-name><tp:taxon-name-part taxon-name-part-type="family">Cylindrostomidae</tp:taxon-name-part></tp:taxon-name> (<tp:taxon-name><tp:taxon-name-part taxon-name-part-type="genus" reg="Prolecithophora">Prolecithophora</tp:taxon-name-part></tp:taxon-name>) from China</article-title><source>Chinese Journal of Zoology</source><volume>49</volume><fpage>244</fpage><lpage>252</lpage></element-citation></ref><ref id="B5360486"><element-citation xmlns:xlink="http://www.w3.org/1999/xlink" publication-type="article" xlink:type="simple"><person-group person-group-type="author"><name name-style="western"><surname>Karling</surname><given-names>T. G.</given-names></name></person-group><year>1962</year><article-title>Marine <tp:taxon-name><tp:taxon-name-part taxon-name-part-type="class">Turbellaria</tp:taxon-name-part></tp:taxon-name> from the Pacific coast of North America. II. <tp:taxon-name><tp:taxon-name-part taxon-name-part-type="family">Pseudostomidae</tp:taxon-name-part></tp:taxon-name> and <tp:taxon-name><tp:taxon-name-part taxon-name-part-type="family">Cylindrostomidae</tp:taxon-name-part></tp:taxon-name></article-title><source>Arkiv för Zoologi</source><volume>15</volume><fpage>181</fpage><lpage>209</lpage></element-citation></ref><ref id="B5360403"><element-citation xmlns:xlink="http://www.w3.org/1999/xlink" publication-type="article" xlink:type="simple"><person-group person-group-type="author"><name name-style="western"><surname>Ax</surname><given-names>P</given-names></name></person-group><year>1959</year><article-title>Zur Systematik, Ökologie und Tiergeographie der Turhellarienfauna in den ponto-kaspischen Brackwasser gebieten</article-title><source>Zoologische Jahrbücher. Abteilung für allgemeine Zoologie und Physiologie der Tiere</source><volume>87</volume><fpage>43</fpage><lpage>183</lpage></element-citation></ref><ref id="B5360362"><element-citation xmlns:xlink="http://www.w3.org/1999/xlink" publication-type="article" xlink:type="simple"><person-group person-group-type="author"><name name-style="western"><surname>Ax</surname><given-names>P.</given-names></name></person-group><year>2008</year><article-title><tp:taxon-name><tp:taxon-name-part taxon-name-part-type="phylum">Plathelminthes</tp:taxon-name-part></tp:taxon-name> aus Brackgewässern der Nordhalbkugel</article-title><source>Akademie der Wissenschaften und der Literatur Maintz Franz Steiner Verlas.</source><lpage>696</lpage></element-citation></ref><ref id="B5360423"><element-citation xmlns:xlink="http://www.w3.org/1999/xlink" publication-type="article" xlink:type="simple"><person-group person-group-type="author"><name name-style="western"><surname>Beklemischev</surname><given-names>V. N.</given-names></name></person-group><year>1927</year><article-title>Uber die Turbellarienfauna der Bucht von Odessa und der in dieselbe mündende Quellen.</article-title><source>Bulletin de l’Institut des recherches biologiques de Perm</source><volume>5</volume><fpage>177</fpage><lpage>207</lpage><comment content-type="language">Russian</comment></element-citation></ref><ref id="B5360526"><element-citation xmlns:xlink="http://www.w3.org/1999/xlink" publication-type="book" xlink:type="simple"><person-group person-group-type="author"><name name-style="western"><surname>Mack-Fira</surname><given-names>V.</given-names></name></person-group><year>1974</year><source>The turbellarian fauna of the Romanian littoral waters of the Black Sea and its annexes. Riser, N.W. &amp; Morse M.P. eds. Biology of the <tp:taxon-name><tp:taxon-name-part taxon-name-part-type="class">Turbellaria</tp:taxon-name-part></tp:taxon-name></source><publisher-name>McGraw-Hill</publisher-name><publisher-loc>New York. pp. 248-290</publisher-loc></element-citation></ref></ref-list></tp:taxon-treatment>
